# Supplementary material for: The Lack of Alternative Oxidase 1a Restricts in vivo Respiratory Activity and Stress-Related Metabolism for Leaf Osmoprotection and Redox Balancing Under Sudden Acute Water and Salt Stress in Arabidopsis thaliana
Source: Front Plant Sci. 2022 May 17;13:833113. doi: 10.3389/fpls.2022.833113 (PMC9152546; doi:10.3389/fpls.2022.833113)
Supplement: Supplementary file 1 [file Table_1.XLSX]

## Sheet: Overview
Supplemantl Table 1. Overview of the metabolite reporting list.
GC-TOF-MS metabolites
	A	B	C	D	E	F	G	H	I
1
2	Experiment title:		Metabolite profiles of aox1a mutants after salt and mannitol stress
3	Organism/Plant species:		Arabidopsis thaliana
4	Organ/tissue:		Leaves
5	Analytical tool:		GC-TOF-MS
6
7	Peak/compound no.- number referenced back to the main text
8	Ret . Time- Time expected, Tag Time Index and Time deviation
9	Putative Name- putative identification of the metabolite/derivative
10	Corresponding metabolite name in literature
11	Mol. Formula- molecular formula of the metabolite or its FA adduct;
12	Mass to charge ratio (m/z)
13	(S)- identification confirmed by a standard compound
14	I, II, III- different isomers
15	Identification level (A; B; C; D)- (A) standard or NMR; (B) MS/MS; (C) MSE; (D) MS only
16
17	Peak/Compound no.	Time Expected	Tag Time Index	Time Deviation	Putative metabolite name (Derivative)	Corresponding Metabolite in Literature	Metabolite Class	Mol formula	Mass to charge ratio (m/z)	Species detected before	References	Identification level (A-D)
18	1	222650	222348	-0.15	M000071_A104002-101_METB_222650_TOF_Pyruvic acid (1MEOX) (1TMS)	Pyruvate	Acid (Oxo)	C3H4O3	174	Tomato, Arabidopsis, potato, grapevine and others		A
19	2	271580	271806	0.1	M000030_A122001-101_METB_271580_TOF_Valine, DL- (2TMS)	Valine	Acid (Amino)	C5H11NO2	144	Tomato, Arabidopsis, potato, grapevine and others		A
20	3	291783	291776	-0.03	M000053_A129003-101_METB_291783_TOF_Glycerol (3TMS)	Glycerol	Polyol	C3H8O3	205	Tomato, Arabidopsis, potato, grapevine and others		A
21	4	319193	319036	-0.03	M000017_A132002-101_METB_319193_TOF_Isoleucine, L- (2TMS)	Isoleucine	Acid (Amino)	C6H13NO2	158	Tomato, Arabidopsis, potato, grapevine and others		A
22	5	333520	332443	-0.37	M000075_A129001-101_METB_333520_TOF_Phosphoric acid (3TMS)	Phosphorate	Phosphate	H3O4P	299	Tomato, Arabidopsis, potato, grapevine and others		A
23	6	340357	339818	-0.2	M000364_A127002-101_METB_340357_TOF_Urea (2TMS)	Urea	Amide	CH4N2O	189	Tomato, Arabidopsis, potato, grapevine and others		A
24	7	345050	344205	-0.23	M000073_A135003-101_METB_345050_TOF_Glyceric acid, DL- (3TMS)	Glycerate	Acid	C3H6O4	292	Tomato, Arabidopsis, potato, grapevine and others		A
25	8	354060	353867	-0.06	M000026_A138002-101_METB_354060_TOF_Alanine, DL- (3TMS)	Alanine	Acid (Amino)	C3H7NO2	188	Tomato, Arabidopsis, potato, grapevine and others		A
26	9	365427	364803	-0.13	M000074_A134001-101_METB_365427_TOF_Succinic acid (2TMS)	Succinate	Acid	C4H6O4	247	Tomato, Arabidopsis, potato, grapevine and others		A
27	10	368365	367319	-0.3	M000016_A140001-101_METB_368365_TOF_Threonine, DL- (3TMS)	Threonine	Acid (Amino)	C4H9NO3	117	Tomato, Arabidopsis, potato, grapevine and others		A
28	11	386210	385684	-0.14	M000457_A133004-101_METB_386210_TOF_Nicotinic acid (1TMS)	Nicotinate	Acid	C6H5NO2	180	Tomato, Arabidopsis, potato, grapevine and others		A
29	12	394250	393982	-0.06	M000027_A144001-101_METB_394250_TOF_Alanine, beta- (3TMS)	beta-Alanine	Acid (Amino)	C3H7NO2	248	Tomato, Arabidopsis, potato, grapevine and others		A
30	13	408455	408118	-0.06	M000054_A150002-101_METB_408455_TOF_Erythritol (4TMS)	Erythritol	Polyol	C4H10O4	205	Tomato, Arabidopsis, potato, grapevine and others		A
31	14	440995	440474	-0.11	M000065_A149001-101_METB_440995_TOF_Malic acid, DL- (3TMS)	Malate	Acid	C4H6O5	233	Tomato, Arabidopsis, potato, grapevine and others		A
32	15	448453	448074	-0.03	M000034_A153001-101_METB_448453_TOF_Proline, 4-hydroxy-, DL-, trans- (3TMS)	4-hydroxy-Proline	Acid (Amino)	C5H9NO3	140	Tomato, Arabidopsis, potato, grapevine and others		A
33	16	457283	456775	-0.03	M000033_A152002-101_METB_457283_TOF_Aspartic acid, L- (3TMS)	Aspartate	Acid (Amino)	C4H7NO4	232	Tomato, Arabidopsis, potato, grapevine and others		A
34	17	474325	473799	-0.11	M000018_A152001-101_METB_474325_TOF_Methionine, DL- (2TMS)	Methionine	Acid (Amino)	C5H11NO2S	176	Tomato, Arabidopsis, potato, grapevine and others		A
35	18	492650	492221	-0.08	M000032_A174008-101_MST_492650_TOF_Glutamine, DL- (4TMS)	Glutamine	Acid (Amino)	C5H10N2O3	227	Tomato, Arabidopsis, potato, grapevine and others		A
36	19	498150	497775	-0.04	M000579_A166001-101_METB_498150_TOF_Xylose, D- (1MEOX) (4TMS)	Xylose	Sugar (Pentose, aldose)	C5H10O5	160	Tomato, Arabidopsis, potato, grapevine and others		A
37	20	507780	507375	-0.09	M000036_A163001-101_METB_507780_TOF_Glutamic acid, DL- (3TMS)	Glutamate	Acid (Amino)	C5H9NO4	246	Tomato, Arabidopsis, potato, grapevine and others		A
38	21	517180	517566	0.1	M000186_A175002-101_METB-METB_517180_TOF_Putrescine (4TMS)	Putrescine	Amine	C4H12N2	174	Tomato, Arabidopsis, potato, grapevine and others		A
39	22	523847	522791	-0.19	M000571_A158004-101_METB_523847_TOF_Glutaric acid, 2-oxo- (1MEOX) (2TMS)	2-oxo-Glutarate	Acid (Oxo)	C5H6O5	198	Tomato, Arabidopsis, potato, grapevine and others		A
40	23	531145	530508	-0.11	M000011_A164001-101_METB_531145_TOF_Phenylalanine, DL- (2TMS)	Phenylalanine	Acid (Amino)	C9H11NO2	218	Tomato, Arabidopsis, potato, grapevine and others		A
41	24	550100	549546	-0.1	M000013_A168001-101_METB_550100_TOF_Asparagine, DL- (3TMS)	Asparagine	Acid (Amino)	C4H8N2O3	116	Tomato, Arabidopsis, potato, grapevine and others		A
42	25	557320	555955	-0.22	M000248_A172001-101_METB_557320_TOF_Glucose, 1,6-anhydro, beta-D- (3TMS)	Glucose, 1,6-anhydro, beta-D-	Sugar (anhydride)	C6H10O5	204	Tomato, Arabidopsis, potato, grapevine and others		A
43	26	570427	570449	0.03	M000028_A182002-101_METB-METB_570427_TOF_Ornithine, DL- (4TMS)	Ornithine	Acid (Amino)	C5H12N2O2	142	Tomato, Arabidopsis, potato, grapevine and others		A
44	27	574230	573233	-0.18	M000328_A177002-101_METB_574230_TOF_Glycerol-3-phosphate, DL- (4TMS)	Glycerol-3-P	Alcohol (Phosphate)	C3H9O6P	299	Tomato, Arabidopsis, potato, grapevine and others		A
45	28	624990	624222	-0.06	M000082_A185002-101_METB-METB_624990_TOF_Dehydroascorbic acid dimer (TMS)	Dehydroascorbate	Acid	C6H6O6	316	Tomato, Arabidopsis, potato, grapevine and others		A
46	29	626890	625822	-0.17	M000596_A199002-101_METB_626890_TOF_Galactonic acid (6TMS)	Galactonate	Acid (Hexonic)	C6H12O7	292	Tomato, Arabidopsis, potato, grapevine and others		A
47	30	653910	653994	0.04	M000060_A209002-101_METB_653910_TOF_Inositol, myo- (6TMS)	myo-Inositol	Polyol	C6H12O6	305	Tomato, Arabidopsis, potato, grapevine and others		A
48	31	658337	657691	-0.09	M000035_A194002-101_METB_658337_TOF_Tyrosine, DL- (3TMS)	Tyrosine	Acid (Amino)	C9H11NO3	218	Tomato, Arabidopsis, potato, grapevine and others		A
49	32	723585	723785	-0.07	M000106_A226002-101_METB_723585_TOF_Spermidine (5TMS)	Spermidine	Amine	C7H19N3	144	Tomato, Arabidopsis, potato, grapevine and others		A
50	33	815200	813820	-0.18	M000012_A219006-101_METB_815200_TOF_Tryptophan, L- (2TMS)	Tryptophan	Acid (Amino)	C11H12N2O2	218	Tomato, Arabidopsis, potato, grapevine and others		A
51	34	870355	868638	-0.2	M000048_A274001-101_METB_870355_TOF_Maltose, D- (1MEOX) (8TMS)	Maltose	Sugar (Disaccharide)	C12H22O11	204	Tomato, Arabidopsis, potato, grapevine and others		A
52	35	876240	874646	-0.17	M000671_A274002-101_METB_876240_TOF_Trehalose, alpha,alpha'-, D- (8TMS)	Trehalose	Sugar (Disaccharide)	C12H22O11	191	Tomato, Arabidopsis, potato, grapevine and others		A
53	36	940280	938445	-0.19	M000673_A299002-101_METB_940280_EIROE_Galactinol (9TMS)	Galactinol	Polyol	C12H22O11	204	Tomato, Arabidopsis, potato, grapevine and others		A
54	37	1033367	1031719	-0.16	M000049_A337002-101_METB_1033367_TOF_Raffinose (11TMS)	Raffinose	Sugar (Trisaccharide)	C18H32O16	361	Tomato, Arabidopsis, potato, grapevine and others		A
55	38	325180	324404	-0.23	M000031_A133001-101_METB_325180_TOF_Glycine (3TMS)	Glycine	Acid (Amino)	C2H5NO2	174	Tomato, Arabidopsis, potato, grapevine and others		A
56	39	338693	337655	-0.29	M000029_A132003-101_METB_338693_TOF_Proline, L- (2TMS)	Proline	Acid (Amino)	C5H9NO2	142	Tomato, Arabidopsis, potato, grapevine and others		A
57	40	357523	356608	-0.24	M000015_A138001-101_METB_357523_TOF_Serine, DL- (3TMS)	Serine	Acid (Amino)	C3H7NO3	204	Tomato, Arabidopsis, potato, grapevine and others		A
58	41	371255	370508	-0.19	M000067_A137001-101_METB_371255_TOF_Fumaric acid (2TMS)	Fumarate	Acid	C4H4O4	245	Tomato, Arabidopsis, potato, grapevine and others		A
59	42	840783	837519	-0.37	M000044_A264001-101_METB_840783_TOF_Sucrose, D- (8TMS)	Sucrose	Sugar (Disaccharide)	C12H22O11	361	Tomato, Arabidopsis, potato, grapevine and others		A
60	43	579380	576444	-0.5	M000606_A187002-101_METB_579380_TOF_Fructose, D- (1MEOX) (5TMS)	Fructose	Sugar (Hexose, ketose)	C6H12O6	217	Tomato, Arabidopsis, potato, grapevine and others		A
61	44	590400	587560	-0.44	M000040_A189002-101_METB_590400_TOF_Glucose, D- (1MEOX) (5TMS)	Glucose	Sugar (Hexose, aldose)	C6H12O6	160	Tomato, Arabidopsis, potato, grapevine and others		A
62	45	592883	592883	0	M000069_A182004-101_METB-METB_592883_TOF_Citric acid (4TMS)	Citrate	Acid	C6H8O7	273	Tomato, Arabidopsis, potato, grapevine and others		A
63	46	615467	615467	0.02	M000014_A192003-101_METB_615467_TOF_Lysine, L- (4TMS)	Lysine	Acid (Amino)	C6H14N2O2	156	Tomato, Arabidopsis, potato, grapevine and others		A

## Sheet: Checklist
	Supplemental Table S1. Metabolite Reporting Guidelines (Checklist table)
	Level	Aspect	Information	Fill in
	general aspect	Type of metabolome analysis	targeted metabolite analysis	performed
			non-targeted metabolite class scale profiling	not performed
			non-targeted metabolome scale profiling	not performed
			non-targeted finger printing of mass features	not performed
		Type of quantification	absolute or quantification	Relative quantification
		Type of reference samples	chemically defined	-
			biologically defined	-
		Type of replication	analytical (same analytical sample preparation)	1
			technological (same biological preparation)	1
			biological (same experimental condition)	5
			full experiment	1
		Type of technology	reference publication	Lisec et al (2006)
		Sample preparation		chemical derivatized
			method of chromatography/separation	Lisec et al (2006)
			method of ionization	- 70 MeVolt hard ionization
			method of detection	electron impact ionization
	metabolite/mass feature	Metabolite	metabolite name	see table 2
			metabolite sum formula	see table 2
			metabolite structure and public source of metabolite identifier	Metabolites were identified in comparison to database entries of authentic standards (Kopka et al., 2005; Schauer et al., 2005).
		Identification	identification process	manually supervized with TagFinder software
			by authentic mass isotopomer added to one or all biological sample(s)	not performed
			by authentic reference compound within a co-processed reference mixture	not performed
			by authentic reference compound previously mapped to the analytical system	not performed
			reference library	Metabolites were identified in comparison to database entries of authentic standards (Kopka et al., 2005; Schauer et al., 2005)
			type of mass spectrum
			by match of molecular mass (single mass fragment)	A minimum of 3 unique mass fragments was required for the relative quantification of metabolite pool sizes
			by match of fragments	YES
			by match of fragmentation pattern	YES
			by match of mass spectrum to reference library	Mass spectral matching thresholds were: Match > 650 (best match = 1000) and RI-deviation < 1.0%
			type of retention index
			by match of retention time (index) to reference library	fatty acid methylesters (FAMEs)
		Quantification	type of quantification	relative quantification by internal standard and sample fresh weight
		Validity testing	Recovery testing (chemical analog)	not performed
			Recovery testing (internally added mass isotopomer)	not performed
			Recovery testing (mixture of most divergent samples from the experiment)	not performed
			Test for linear range	not performed
			Limit of quantification (LOQ)	not performed
			Limit of detection (LOD)	not performed
			Mass spectral matching thresholds were: Match > 650 (best match = 1000) and RI-deviation < 1.0%
